# Supplementary material for: Validity and Reliability of an Artificial Intelligence-Based Posture Estimation Software for Measuring Cervical and Lower-Limb Alignment Versus Radiographic Imaging
Source: Diagnostics (Basel). 2025 May 26;15(11):1340. doi: 10.3390/diagnostics15111340 (PMC12155411; doi:10.3390/diagnostics15111340)
Supplement: Supplementary file 1 [file diagnostics-15-01340-s001.zip]

Archive with 1 entries (1 files):
- diagnostics-3595331-supplementary Figure S1.png
